# Supplementary material for: The Antimicrobial Peptide Cathelicidin Exerts Immunomodulatory Effects via Scavenger Receptors
Source: Int J Mol Sci. 2023 Jan 3;24(1):875. doi: 10.3390/ijms24010875 (PMC9821026; doi:10.3390/ijms24010875)
Supplement: Supplementary file 1 [file ijms-24-00875-s001.zip]

Archive with 1 entries (1 files):
- ijms-1968452-supplementary.pdf
